# Supplementary material for: Effects of Induced Pluripotent Stem Cell-Derived Astrocytes on Cisplatin Sensitivity in Pediatric Brain Cancer Cells
Source: Cancers (Basel). 2025 Mar 16;17(6):997. doi: 10.3390/cancers17060997 (PMC11940393; doi:10.3390/cancers17060997)
Supplement: Supplementary file 1 [file cancers-17-00997-s001.zip]

Archive with 1 entries (1 files):
- cancers-3474212-supplementary.pdf
